# Supplementary material for: Knowledge, Attitudes, and Practices of Bedside Nurses regarding Antimicrobial Stewardship in China: An Explanatory Sequential Mixed Methods Study
Source: J Nurs Manag. 2023 Nov 22;2023:9059920. doi: 10.1155/2023/9059920 (PMC11919010; doi:10.1155/2023/9059920)
Supplement: Supplementary Materials — Please refer to the following supplementary files for the relevant study guidance and checklists: Supplementary File 1: the STROBE statement guiding the quantitative study, while Supplementary File 2: the COREQ checklist guiding the qualitative study. Supplementary File 3: the GRAMMS Checklist. Supplementary File 4: the interview guidelines for the quantitative phase. Furthermore, detailed information on all items of nurses' knowledge, attitudes, and practices (KAP) on antimicrobial stewardship (AMS) can be found in Supplementary Table 1. The characteristics of the 17 interviewees in the qualitative phase are presented in Supplementary Table 2. [file 9059920.f1.zip]

Archive with 6 entries (6 files):
- Supplementary File 1 (2).docx
- Supplementary File 2 (2).doc
- Supplementary File 3 (2).docx
- supplementary File 4 (2).doc
- Supplementary Table 1 KAP score of nurses.docx
- Supplementary Table 2 .docx
